# Supplementary material for: Morbidity and mortality risks associated with valproate withdrawal in young adults with epilepsy
Source: Brain. 2024 Apr 24;147(10):3426–41. doi: 10.1093/brain/awae128 (PMC11449131; doi:10.1093/brain/awae128)
Supplement: awae128_Supplementary_Data [file awae128_supplementary_data.zip]

Archive with 2 entries (2 files):
- brain-2023-02344-File010.pdf
- brain-2023-02344-File011.pdf
